# Supplementary material for: Insight into the genetic diversity of Mycobacterium bovis isolated from cattle in Ghana
Source: Microbiol Spectr. 2026 Jan 27;14(3):e02133-25. doi: 10.1128/spectrum.02133-25 (PMC12955463; doi:10.1128/spectrum.02133-25)
Supplement: Table S1 — MIRU-VNTR genotyping profiles and demographic data of Mycobacterium bovis isolates from Ghana. [file spectrum.02133-25-s0001.xlsx]

## Sheet: Supplementary Table 1
Supplementary Table 1. MIRU-VNTR genotyping profiles and demographic data of Mycobacterium bovis isolates from Ghana
Sample ID	Lab ID	Sex	Gross_Pathology	Tissue	Country	Location	Spoligotype SB NO.	MIRU-VNTR Loci
								ETR-C	QUB26	QUB11b	MIRU04	QUB3232	ETR-A	ETR-B	QUB11a	MIRU26	MIRU16	MIRU10	Mtub30	ETR-F	QUB4156	MIRU31
TLA 50	D.B 005	Male	Generalized	kidney	Ghana	Tamale	SB0944	4	2	3	3	1	4	5	10	6	3	2	4	2	1	3
TLA 30	D.B 009	Female	Generalized	spleen	Ghana	Tamale	SB0944	5	3	3	3	1	4	3	10	4	3	2	4	2	1	3
KA 1	D.B 014	Female	Generalized	lymph nodes	Ghana	Kumasi	SB0300	5	2	2	2	1	5	5	8	6	3	2	4	2	1	3
TLA 80	D.B 016	Male	Localized	lungs	Ghana	Tamale	SB0944	5	3	3	3	1	4	5	10	5	3	2	4	2	1	3
TLA 85	D.B 023	Male	Localized	liver	Ghana	Tamale	SB0300	3	4	3	3	1	5	5	10	3	3	2	4	2	1	3
TLA 25	D.B 025	Female	Generalized	trachea	Ghana	Tamale	SB0300	5	2	2	2	1	5	5	8	6	3	2	4	2	1	3
TLA 10	D.B 026	Female	Generalized	trachea	Ghana	Tamale	SB0944	5	3	2	3	1	4	5	10	4	3	2	4	2	1	3
TLA 75	D.B 027	Female	Localized	lungs	Ghana	Tamale	SB1027	6	4	3	3	1	5	5	7	5	3	2	4	2	1	3
TLA 109	D.B 030	Male	Generalized	lungs	Ghana	Tamale	SB0944	5	2	3	3	1	4	5	10	3	3	2	4	2	1	3
TLA 05	D.B 036	Female	Generalized	lymph nodes	Ghana	Tamale	SB0944	3	4	3	3	1	1	5	8	1	3	2	4	2	1	3
TLA 72	D.B 037	Female	Generalized	lungs	Ghana	Tamale	SB0944	5	3	2	3	1	5	4	8	6	3	2	4	2	1	3
KA 4	D.B 042	Female	Generalized	Mammary gland	Ghana	Kumasi	SB0300	5	4	2	3	1	5	5	8	6	3	2	4	2	1	3
TLA 108	D.B 043	Female	Localized	lungs	Ghana	Tamale	SB0944	5	3	3	3	1	4	5	10	4	3	2	4	2	1	3
NVA 4	D.B 044	Female	Generalized	spleen	Ghana	Navrongo	SB0944	5	2	3	3	1	4	5	10	5	3	2	4	2	1	2
DKA 4	D.B 046	Female	Localized	liver	Ghana	Yendi	SB0944	5	3	3	3	1	3	4	10	4	3	2	4	2	1	3
TLA 91	D.B 047	Female	Localized	lungs	Ghana	Tamale	SB0328	5	3	3	3	1	4	5	8	5	3	2	4	2	1	3
DKA 7	D.B 048	Female	Generalized	kidney	Ghana	Yendi	SB0944	3	4	3	3	1	4	5	10	5	3	2	4	2	1	3
TLA 97	D.B 055	Female	Generalized	lungs	Ghana	Tamale	SB0944	3	2	3	3	1	4	5	9	4	3	2	3	2	1	3
TLA 105	D.B 056	Female	Generalized	lungs	Ghana	Tamale	SB1026	3	4	3	3	1	5	5	8	6	3	2	4	2	1	3
TLA 112	D.B 057	Female	Localized	lungs	Ghana	Tamale	SB0328	5	3	3	3	1	2	5	10	6	3	2	4	2	1	3
DKA 02	D.B 059	Female	Generalized	lungs	Ghana	Yendi	SB0944	7, 5	2	3	3	1	4	5	10	6, 4	3	2	4	2	1	3
DKA 10	D.B 061	Female	Generalized	lungs	Ghana	Yendi	SB0944	5	3	3	3	1	3	4	10	4	3	2	4	2	1	3
DKA 3	D.B 062	Female	Localized	lungs	Ghana	Yendi	SB0944	7	2	3	3	1	4	5	10	6	3	2	4	2	1	3
TLA 31	D.B 064	Female	Localized	lungs	Ghana	Tamale	SB0944	5	3	3	3	1	4	3	10	4	3	2	4	2	1	3
KA 02	D.B 066	Female	Generalized	lymph nodes	Ghana	Kumasi	SB0944	5	4, 2	3, 2	3	1	4	2, 6	8	5	3	2	4	2	1	3
KA 11	D.B 067	Female	Generalized	lungs	Ghana	Kumasi	SB0300	5	4	2	3	1	5	4	8	5	3	2	4	2	1	3
KA 9	D.B 068	Female	Generalized	lymph nodes	Ghana	Kumasi	SB2757	5	3	3	3	1	4	3	9	4	3	2	4	2	1	3
TLA 37	D.B 071	Female	Localized	lungs	Ghana	Tamale	SB0944	5	4, 3	3, 2	3	1	6, 5, 4	6, 5, 4	8	6, 5, 4	3	2	4	2	1	3
