# Supplementary material for: Insight into the genetic diversity of Mycobacterium bovis isolated from cattle in Ghana
Source: Microbiol Spectr. 2026 Jan 27;14(3):e02133-25. doi: 10.1128/spectrum.02133-25 (PMC12955463; doi:10.1128/spectrum.02133-25)
Supplement: Table S2 — Spoligotype distribution and clonal complexes of Mycobacterium bovis isolates across African countries included in this study. [file spectrum.02133-25-s0002.xls]

## Sheet: S2
Supplementary Table 2. Spoligotype distribution and clonal complexes of Mycobacterium bovis across African countries included in this study
SB Number	Clonal complex	Ghana	Cameroon	Nigeria	Burkina Faso	Mali	Algeria	Total	% Total	Binary code	Octal designation
SB0944	Af1	95	106	8	15	1		225	40.76	1101111101111110111111111111101111111100000	676773777677600
SB0953	Af1		51					51	9.24	1101111000000000011111111111101111111100000	674001777677600
SB0300	Af1	31	3			8		42	7.55	1101101101111110111111111111101111111100000	666773777677600
SB1025	Af1	1	11	7				19	3.44	1101111101111110111111111111100011111100000	676773777617600
SB0120	BCG-like	2	1				13	16	2.88	1101111101111110111111111111111111111100000	676773777777600
SB0134	other	4				6	5	15	2.7	1100011101111110111111111111111111111100000	616773777777600
SB1027	Af1	6	3	1				10	1.81	1101111101111110111111111100101111111100000	676773776277600
SB0121	Eu2						9	9	1.62	1101111101111110111101111111111111111100000	676773677777600
SB1460	Af1		9					9	1.62	1101111101110000001111111111101111111100000	676700777677600
SB0951	Af1	1	5	1				7	1.27	1101111101111110111111111111101111110100000	676773777677200
SB1026	Af1	5	2					7	1.27	1101001101111110111111111111101111111100000	646773777677600
SB2757	Af1	7						7	1.27	1100000000000000000000001011101111111100000	600000005677600
SB2756	Af1	6						6	1.08	1101111000000000000011111111101111111100000	674000177677600
SB1439	Af1	4			1			5	0.9	1101111101111100111111111111101111111100000	676763777677600
SB1472	Af1	4		1				5	0.9	1101111101111110111110111111101111111100000	676773737677600
SB2285	other	4			1			5	0.9	1000011101111110111111111111111111001100000	416773777774600
SB2521	other						5	5	0.9	1100011101111110111011111111111111111100000	616773577777600
SB2762	Af1	5						5	0.9	0101111101111110111111111111101111111100000	276773777677600
SB0955	Af1		4					4	0.72	1101111101100000011111111111101111111100000	676601777677600
SB1104	Af1			4				4	0.72	1100111101111110111111111111101111111100000	636773777677600
SB1410	Af1	2				2		4	0.72	1001101101111110111111111111101111111100000	466773777677600
SB1517	other	4						4	0.72	1100011101111110111111011111111111111100000	616773757777600
SB2286	Af1	1			3			4	0.72	1101101101111010111111111111101111111100000	666753777677600
SB0328	Af1	3		5				3	0.54	1101111101011110111111111111101111111100000	676573777677600
SB0850	Af1	3						3	0.54	1101111101111110111111111111100111111100000	676773777637600
SB1099	Af1	1	2					3	0.54	1001111101111110111111111111101111111100000	476773777677600
SB1432	Af1	3						3	0.54	0101001101111110111111111111101111111100000	246773777677600
SB2035	Af1		3					3	0.54	1101111101111110111111111111101111011100000	676773777675600
SB2744	Af1	3						3	0.54	1101111101111110111100011111101111001100000	676773617674600
SB0828	other						2	2	0.36	1101111101111110111111111111111110111100000	676773777773600
SB1398	other				2			2	0.36	1100011101111110111111111111111111001100000	616773777774600
SB1418	Af1	1	1					2	0.36	1101111101111110111111111111101110111100000	676773777673600
SB1459	Af1		2					2	0.36	1101111101111110111111111111101111111000000	676773777677400
SB1542	Eu1						2	2	0.36	1100011100011110111111111111111111111100000	616173777777600
SB2162	Af1		2					2	0.36	1101111000000000011111111100101111111100000	674001776277600
SB2313	Af1		2					2	0.36	1001111101110110111111111111101111111100000	476733777677600
SB2738	Af1	2						2	0.36	1101111001111110111111111111101111111100000	674773777677600
SB2745	Af1	2						2	0.36	1101111000011110111111111111101111111100000	674173777677600
SB2753	Af1	2						2	0.36	0101001101111110111111111111000000111100000	246773777403600
SB2754	Af1	2						2	0.36	1101100000111110111111111111100011111100000	660373777617600
SB2764	Af1	2						2	0.36	1101111101111110111110011111101111111100000	676773717677600
SBXXXX	Af1			2				2	0.36	1101111101111110111111001111101111111100000	676773747677600
SB0140	Af1	1						1	0.18	1101101000001110111111111111111111111100000	664073777777600
SB0339	Eu2						1	1	0.18	1101111101111110111101111000011111111100000	676773674177600
SB0848	Eu2						1	1	0.18	1101111101110110111101111111111111111100000	676733677777600
SB0857	Af1				1			1	0.18	1101111101111110111111111111100000001100000	676773777600600
SB0878	Af1	1						1	0.18	1101111101111110111111111100000000111100000	676773776003600
SB0893	Af1		1					1	0.18	1100011101111110111111111111101111111100000	616773777677600
SB0991	Af1					1		1	0.18	1100011101111110111111111011111111111100000	616773775777600
SB1105	Af1			1				1	0.18	1101111100111110111111111111101111111100000	676373777677600
SB1275	Af1	1						1	0.18	1101111101111110111101111111101111111100000	676773677677600
SB1411	Af1					1		1	0.18	1101101101111110100111111111101111111100000	666772377677600
SB1412	Af1					1		1	0.18	1101101101111110001111111111101111111100000	666770777677600
SB1431	Af1	1						1	0.18	1101111101111110111111111101100011111100000	676773776617600
SB1440	Af1	1						1	0.18	1101111101111000111111111111101111111100000	676743777677600
SB1473	Af1			1				1	0.18	1101100101111010111111111111000000100100000	662753777402200
SB2033	Af1		1					1	0.18	1101111000001110111111111111101000000000000	674073777640000
SB2282	other				1			1	0.18	1000011101111110111011111111111111001100000	416773577774600
SB2287	Af1				1			1	0.18	1101100101111110111111111111101111001100000	662773777674600
SB2318	Af1		1					1	0.18	1101111000000000010000001111101110111100000	674001007673600
SB2320	Af1		1					1	0.18	1101111000000000010111111111101111111100000	674001377677600
SB2321	Af1		1					1	0.18	1101111000000000011111111111101111110000000	674001777677000
SB2322	Af1		1					1	0.18	1101111000001100011111111100101111111100000	674061776277600
SB2323	Af1		1					1	0.18	1101111000001110111111111100101111111100000	674073776277600
SB2520	other						1	1	0.18	1100011101111110111111111110111111111100000	616773777377600
SB2522	other						1	1	0.18	1101111101111110111110011111111011111100000	676773717757600
SB2523	other						1	1	0.18	1101111101111110100111111111111111111100000	676772377777600
SB2739	Af1	1						1	0.18	1101110000000000001111001111101111001100000	670000747674600
SB2740	Af1	1						1	0.18	1101001101011110111111111111101111111100000	646573777677600
SB2741	Af1	1						1	0.18	1001111001111010111111111111101111111100000	474753777677600
SB2742	Af1	1						1	0.18	1001101100111000111111111111101111111100000	466343777677600
SB2743	Af1	1						1	0.18	1000011101111110111111111111101111001100000	416773777674600
SB2746	Af1	1						1	0.18	1101111000111110111111111111101111111100000	674373777677600
SB2747	Af1	1						1	0.18	1101011000011010111111111111101111111100000	654153777677600
SB2748	Af1	1						1	0.18	0101111000011110111111111111101111110000000	274173777677000
SB2750	Af1	1						1	0.18	1101000000000110111111111111001111111100000	640033777477600
SB2751	Af1	1						1	0.18	1101000000000110111111111111101111111100000	640033777677600
SB2752	Af1	1						1	0.18	1101111101111110111111111111101001111100000	676773777647600
SB2755	Af1	1						1	0.18	1101111001111110111111111111100010001100000	674773777610600
SB2761	Af1	1						1	0.18	1101101001111110111111111111101111111100000	664773777677600
SB2763	Af1	1						1	0.18	0101101101111110111111111111101111111100000	266773777677600
SB2765	Af1	1						1	0.18	0001101101111110111111111111101111111100000	066773777677600
Total		226	214	26	25	20	41	552	100
